# Supplementary material for: Chemistry and Production Technology of Hallstatt Period Glass Beads from Bohemia
Source: Materials (Basel). 2022 Aug 19;15(16):5740. doi: 10.3390/ma15165740 (PMC9414364; doi:10.3390/ma15165740)
Supplement: Supplementary file 1 [file materials-15-05740-s001.zip]

Archive with 2 entries (2 files):
- materials-1756085-supplementary.pdf
- materials-1756085-Table S1.xlsx
