# Supplementary material for: Chemistry and Production Technology of Hallstatt Period Glass Beads from Bohemia
Source: Materials (Basel). 2022 Aug 19;15(16):5740. doi: 10.3390/ma15165740 (PMC9414364; doi:10.3390/ma15165740)
Supplement: Supplementary file 1 [file materials-15-05740-s001.zip › materials-1756085-Table S1.xlsx]

## Sheet: List1
Table S1. Chemical Composition of Glasses Examined; in wt.%. The number of analyses is higher than the number of samples because all the types of the glass found in one bead were measured, (abbreviation: n.d. = not detected).
Sample No.	Sample No.	Colour	Cl	Na2O	Al2O3	SiO2	K2O	CaO	MnO	Fe2O3	CuO	MgO	PbO	SO3	P2O5	TiO2	SnO2	Sb2O3	CoO	NiO	As2O3	Opacifiers
1	H1-111324	blue	0.11	7.9	2.5	75.21	8.1	1.81	-	0.93	2.42	0.92	-	-	-	-	-	-	0.1	-	-	-
2	H1-46623	blue	1.12	21.61	2.39	64.87	0.35	6.69	0.52	1.19	-	0.79	-	0.46	-	-	-	-	-	-	-	-
3	H1-110925	blue	0.8	18.23	1.24	69.2	1.84	5.69	-	1.37	0.33	0.67	-	0.45	-	-	-	-	0.18	-	-	-
4	H1-45060	blue	0.94	18.28	2.91	65.83	0.57	9.43	0.03	0.78	0.14	0.72	-	0.19	-	0.1	-	-	0.07	-	-	-
5	H1-111320	blue	0.31	16.39	1.35	67.36	1.47	8.78	-	0.23	0.05	0.12	0.4	1.6	-	0.25	-	-	0.07	-	1.61	-
6	H1-111321	blue	1.22	19.02	2.93	64.45	0.78	8.65	-	0.92	0.07	0.78	0.83	0.12	-	0.1	-	-	0.14	-	-	CaSb2O6 (in rest of light wavy line)
7	UAPPSČ	blue	1.32	17.2	1.8	72.1	0.39	4.87	0.01	0.8	0.47	0.42	-	0.28	0.07	0.07	-	-	0.04	-	-	-
8	A 4471 a	blue	0.87	18.03	2	63.8	0.25	11.19	-	1.13	-	0.86	1.72	0.14	-	-	-	-	-	-	-	-
9	H1-57008	blue	0.96	17.53	2.2	64.38	0.49	10.14	-	0.83	0.06	0.83	2.4	-	-	-	-	-	0.18	-	-	rarely Pb2Sb2O7, Ca2Sb2O7
		white	0.98	17.47	2.27	65.24	0.37	9.52	-	0.33	-	0.79	-	-	-	-	-	2.64	-	-	-	CaSb2O6
10	A 4471 b/bead core	dark	0.08	2.88	2.68	53.58	11.43	7.66	0.42	16.51	-	2.85	-	0.16	1.63	0.11	-	-	-	-	-	x-fluorescence
	A 4471 b	blue	1.13	12.74	1.71	58.42	1.89	7.56	-	1.13	-	0.43	14.97	-	-	-	-	-	-	-	-	rarely Ca2Sb2O7
11	H1-15394/bead core	dark	0.06	1.17	2.26	54.39	12.42	6.09	0.17	16.84	-	2.42	-	0.01	4	0.17	-	-	-	-	-	not measured
	H1-15394	blue	1.03	15.53	2.49	66.84	4.34	6.85	-	1.62	0.2	0.69	-	0.33	0.02	0.08		-	-	-	-	not measured
12	C 214	blue-green	0.79	14.04	2.72	70.6	0.62	9.28	-	0.3	0.96	0.69	-	-	-	-	-	-	-	-	-	not measured
		white	0.79	15.37	2.66	66.6	0.67	7.84	-	0.42	-	0.66	0.68	0.16	-	-	-	4.17	-	-	-	not measured
		blue	0.75	15.7	2.47	68.42	0.64	8.61	0.12	1.47	-	0.65	0.98	0.18	-	-	-	-	-	-	-	not measured
		yellow	0.76	13.47	2.7	66.52	0.59	6.94	-	0.57	-	0.52	6.96	-	-	-	-	0.97	-	-	-	not measured
13	F 390	blue	0.93	17.16	2.53	62.21	0.89	12.66	0.71	1.21	-	1.69	-	-	-	-	-	-	-	-	-	not measured
14	H1-26276	blue-green	1.13797	16.594	2.38456	68.907	0.633591	7.62397	-	0.327073	1.30594	0.734282	0.16	-	-	-	-	-	-	-	-	no opacifiers
		white	0.873081	16.4538	2.48093	64.0442	0.61801	8.27628	-	0.313977	-	0.726692	0.91	-	-	-	-	5.07	-	-	-	CaSb2O6, Ca2Sb2O7
		blue	0.867525	16.3614	2.61595	67.2531	0.668433	7.43273	-	3.02589	0.543492	0.705678	0.19	-	-	-	-	-	0.12	-	-	no opacifiers
15	H1-225671	dark	0.34	12.13	0.92	56.2	1.62	4.9	-	1.61	7.8	1.29	5.8	0.43	0.34	-	-	5.4	0.37	0.47	0.57	quartz, silicates, mixed oxides of heavy metals
		white	1.13	16.69	0.52	58.72	0.36	3.81	0.13	1.16	0.05	0.37	15.02			0.17	-	1.75	-	-	-	silicates, mixed oxides of heavy metals
16	H1-26286	yellow	0.830698	14.3978	2.58	63.39	0.61	6.81	-	0.680026	-	0.57	9.23	-	-	-	-	0.9	-	-	-	not measured
		white	0.78	15.82	3.04	65.74	0.62	7.47	-	0.21	-	0.62	0.31	0.06	-	-	-	5.41	-	-	-	not measured
		blue	0.71	17.36	2.73	66.22	0.81	8.58	0.07	1.75	0.2	0.75	0.47	0.13	-	0.09	-	-	0.13	-	-	not measured
17	H1-26773	yellow	0.666582	14.0564	2.43728	65.4699	1.586	7.70928	-	0.57	-	0.55	6.21	-	-	-	-	0.75	-	-	-	not measured
		white	0.783003	14.0814	2.67078	66.7187	1.21896	8.64758	-	0.34	-	0.71	0.23	0.17	-	-	-	4.43	-	-	-	not measured
		blue	0.780094	14.2791	2.77128	68.3811	1.25519	8.54352	-	2.29	0.12	0.67	0.35	0.15	-	-	-	-	0.44	-	-	not measured
18	H1-26922	yellow	0.8	12.61	2.1	59.02	0.31	6.88	-	1.54	-	0.52	14.3		-	-	-	1.93	-	-	-	not measured
		white	0.63	13.68	2.48	63.46	0.45	8.62	-	0.49	-	0.71	1.99		-	-	-	7.46	-	-	-	not measured
		blue	0.69	14.66	2.8	67.67	0.5	8.82	-	2.85	0.38	0.8	0.23	0.22	-	-	-	-	0.58	-	-	not measured
19	H1-26923	yellow	1.03	12.26	2.48	58.83	0.38	7.43	-	1.13	-	0.48	14.26		-	-	-	1.72	-	-	-	not measured
		white	0.81	14.44	3.18	65.69	0.47	8.73	-	0.34	-	0.56	0.82	0.07	-	-	-	4.88	-	-	-	not measured
		blue	0.57	15.04	2.99	67.35	0.54	9.5	-	2.57	0.18	0.61	0.33	0.13	-	-	-	-	0.19	-	-	not measured
20	H1-45196	yellow	0.77	12.36	2.41	60.33	0.33	7.15	-	1.04	-	0.49	12.75		-	-	-	2.36	-	-	-	Pb2Sb2O7
		white	0.85	15.8	2.61	65.81	0.45	7.91	-	0.36	-	0.63	0.27	0.21	-	-	-	5.09	-	-	-	CaSb2O6
		blue	0.74	16	2.82	67	0.51	9.12	-	2.23	0.17	0.67	0.25	0.2	-	-	-	-	0.27	-	-	no opacifiers
21	H1-45199	yellow	0.6	13	2.62	67.55	0.4	9.01	-	0.77	-	0.71	4.67		-	-	-	0.67	-	-	-	Pb2Sb2O7
		white	0.46	13.45	2.61	66.9	0.64	8.54	-	0.41	-	0.66	0.35	0.35	-	-	-	5.65	-	-	-	CaSb2O6, Ca2Sb2O7
		blue	0.74	14.25	2.83	70.08	0.69	8.71	-	1.16	0.09	0.79	0.23	0.19	-	-	-	-	0.26	-	-	no opacifiers
22	H1-45200	yellow	0.76	14.33	2.51	65.11	0.5	6.72	-	0.78	-	0.57	7.8	-	-	-	-	0.91	-	-	-	Pb2Sb2O7
		white	0.86	15.79	2.54	66.66	0.49	6.77	-	0.34	-	0.7	0.17	0.2	-	-	-	5.49	-	-	-	CaSb2O6
		blue	0.67	16.69	2.5	69.37	0.53	7.15	-	1.62	0.24	0.67	-	0.29	-	-	-	-	0.26	-	-	no opacifiers
23	H1-57001	yellow	0.755367	12.9904	2.50272	64.188	0.523474	7.37581	-	0.68	-	0.56	9.21		-	-	-	1.22	-	-	-	Pb2Sb2O7
		white	0.620854	13.5967	2.76907	65.8312	0.710695	8.59077	-	0.41	0.12	0.78	0.74	0.28	-	-	-	5.66	-	-	-	CaSb2O6, Ca2Sb2O7
		blue	0.709916	14.2312	2.83079	68.4923	0.664671	8.42063	-	1.81	0.15	0.73	1.81	0.03	-	-	-	-	0.15	-	-	no opacifiers
24	AS 18/3/3	yellow	0.62	13.15	2.6	64	0.51	7.88	-	0.58	-	0.7	9.2		-	-	-	0.76	-	-	-	not measured
		blue	0.8	15.64	2.8	68.71	0.76	8.74	-	0.9	-	0.8	0.8	0.05	-	-	-	-	-	-	-	not measured
		white	0.72	15.74	2.68	64.31	0.7	7.88	-	0.36	-	0.73	0.25	0.25	-	-	-	6.38	-	-	-	not measured
25	H1-57005	yellow	1.06	13.81	2.17	61.52	0.3	7.48	-	1.11	-	0.53	12.01	-	-	-	-	-	-	-	-	Pb2Sb2O7, Ca2Sb2O7
		white	1.06	15.62	2.49	66.07	0.41	8.52	-	0.44	-	0.69	0.98	-	-	-	-	3.7	-	-	-	CaSb2O6, Ca2Sb2O7
		blue	0.87	14.9	2.67	67.29	0.64	9.78	-	1.77	0.23	0.7	1.07	-	-	-	-	-	0.08		-	no opacifiers
26	H1-40054	yellow	0.69	9.88	2.03	61.34	0.53	7.66	-	1.63	-	0.29	15.53	-	-	-	-	0.42	-	-	-	Pb2Sb2O7
		white	0.76	11.54	2.39	67.85	0.77	7.81	-	0.44	-	0.57	0.46	0.15	-	-	-	7.27	-	-	-	CaSb2O6, Ca2Sb2O7
		blue	0.61	13.49	2.61	68.47	0.84	9.67	-	1.67	0.2	0.66	1.05	0.2	-	0.1	-	-	0.39	-	-	no opacifiers
27	A 3031	yellow	0.78	13.69	2.1	57.44	0.33	5.38	-	1.5	-	0.46	16.97	-	-	-	-	1.35	-	-	-	Pb2Sb2O7
		white	0.86	15.13	2.52	65.44	0.96	6.99	-	0.34	-	0.58	3.96	-	-	-	-	3.21	-	-	-	CaSb2O6, Ca2Sb2O7
		blue	0.89	15.24	2.61	67.37	2.38	6.76	-	2.95	0.34	0.6	1.19	-	-	-	-	-	-	-	-	no opacifiers
28	A-4309	yellow	1.11	13.15	2.58	64.32	0.32	8.25	-	0.67	-	0.52	8.24	-	-	-	-	0.85	-	-	-	not measured
		white	0.83	13.35	2.65	63.68	0.48	8.26	-	0.67	-	0.59	5.15	-	-	-	-	4.35	-	-	-	not measured
		blue	0.5	15.67	2.73	66.8	0.57	8.67	-	3.21	-	0.72	0.85	0.3	-	-	-	-	-	-	-	not measured
29	H1-111202	green	1.18	17.64	0.64	70.9	0.05	8.81	0.02	0.26	-	0.43	-	0.02	-	0.06	-	-	-	-	-	no opacifiers
30	H1-600070	green	1.25	14.56	0.7	72.85	0.22	9	-	0.47	-	0.34	-	0.23	0.18	0.29	-	-	-	-	-	no opacifiers
31	F 1762	colourless	1.17	14.62	0.7	71.7	-	11.25	-	0.2	-	0.44	-	0.12	-	-	-	0.59	-	-	-	no opacifiers
32	A 3322	red-brownish	0.74	15	2.66	55.99	0.51	6	0.49	3.84	1	0.67	11.41	-	-	-	1.65	-	-	-	-	SnO2, Pb2Sb2O7
		green	0.84	16.84	2.56	59.11	0.4	6.34	0.59	0.93	3.65	0.8	7.54	-	-	-	0.39	-	-	-	-	SnO2, silicates
		white	0.87	18.17	2.73	66.03	0.5	7.16	0.52	0.66	-	0.76	1.72	0.13	-	-	0.74	-	-	-	-	SnO2
33	1/64_586	red	0.765948	15.8255	2.93434	59.8539	0.58855	6.64576	0.879562	5.49091	2.90303	0.754805	2.97591	-	-	-	0.381835	-	-	-	-	Cu, Fe3O4
34	H1-111322	orange	0.3	3.61	1.17	66.14	14.72	11.06	-	0.08	-	0.3	-	-	-	0.09	-	-	-	-	-	no opacifiers
